# Supplementary material for: Cadmium Stress Disrupts Auxin Signaling and Growth in Ilex verticillata: Insights from Physiological and Transcriptomic Analyses
Source: Plants (Basel). 2026 Jan 16;15(2):277. doi: 10.3390/plants15020277 (PMC12845423; doi:10.3390/plants15020277)
Supplement: Supplementary file 1 [file plants-15-00277-s001.zip]

Archive with 3 entries (2 files):
- plants-4023184-supplementary/
- plants-4023184-supplementary/supplementary table 1.xlsx
- plants-4023184-supplementary/Supplementary table 2.xlsx
