# Supplementary material for: Cadmium Stress Disrupts Auxin Signaling and Growth in Ilex verticillata: Insights from Physiological and Transcriptomic Analyses
Source: Plants (Basel). 2026 Jan 16;15(2):277. doi: 10.3390/plants15020277 (PMC12845423; doi:10.3390/plants15020277)
Supplement: Supplementary file 1 [file plants-15-00277-s001.zip › plants-4023184-supplementary/supplementary table 1.xlsx]

## Sheet: Sheet1
Supplementary table S1: Sequencing data and alignment results with the reference genome.
Sample Name	Clean reads	Clean Base	Q20(%)	Q30(%)	Mapped Reads	Uniq Mapped Reads	Multiple Map Reads	GC_pct（%)
CK0d_1	38588506	5.79G	98.4	95.21	25389584(65.8%)	24632154(63.83%)	757430(1.96%)	44.03
CK0d_2	43755202	6.56G	98.52	95.52	28580383(65.32%)	27712861(63.34%)	867522(1.98%)	43.65
CK0d_3	39282892	5.89G	98.32	94.96	26124621(66.5%)	25340862(64.51%)	783759(2.0%)	44.1
CK7d_1	41360510	6.2G	98.21	94.63	27450615(66.37%)	26665625(64.47%)	784990(1.9%)	44.13
CK7d_2	46181976	6.93G	98.39	95.23	30280906(65.57%)	29413976(63.69%)	866930(1.88%)	44.13
CK7d_3	40210568	6.03G	98.46	95.33	26267458(65.32%)	25523577(63.47%)	743881(1.85%)	44.08
CK30d_1	40076216	6.01G	98.32	94.95	25559534(63.78%)	24824422(61.94%)	735112(1.83%)	44.15
CK30d_2	38028766	5.7G	98.33	94.98	24696288(64.94%)	23985221(63.07%)	711067(1.87%)	44.23
CK30d_3	42641314	6.4G	98.51	95.48	27815816(65.23%)	26999839(63.32%)	815977(1.91%)	44.26
Cd0d_1	39620594	5.94G	98.35	95.09	26110037(65.9%)	25321633(63.91%)	788404(1.99%)	44.05
Cd0d_2	43230436	6.48G	98.36	95.07	28318244(65.51%)	27457790(63.51%)	860454(1.99%)	43.97
Cd0d_3	38779638	5.82G	98.32	94.95	25453073(65.64%)	24687311(63.66%)	765762(1.97%)	44.02
Cd7d_1	43587516	6.54G	98.3	94.85	28090192(64.45%)	27268040(62.56%)	822152(1.89%)	44.01
Cd7d_2	43450686	6.52G	98.11	94.25	28107352(64.69%)	27286336(62.8%)	821016(1.89%)	43.99
Cd7d_3	40885108	6.13G	98.28	94.83	26332246(64.41%)	25564393(62.53%)	767853(1.88%)	43.91
Cd30d_1	42348488	6.35G	98.43	95.31	27983355(66.08%)	27170722(64.16%)	812633(1.92%)	44.05
Cd30d_2	45060232	6.76G	98.27	94.83	29660204(65.82%)	28787283(63.89%)	872921(1.94%)	43.99
Cd30d_3	42703360	6.41G	98.43	95.32	27522806(64.45%)	26718464(62.57%)	804342(1.88%)	43.84
