# Supplementary material for: Cadmium Stress Disrupts Auxin Signaling and Growth in Ilex verticillata: Insights from Physiological and Transcriptomic Analyses
Source: Plants (Basel). 2026 Jan 16;15(2):277. doi: 10.3390/plants15020277 (PMC12845423; doi:10.3390/plants15020277)
Supplement: Supplementary file 1 [file plants-15-00277-s001.zip › plants-4023184-supplementary/Supplementary table 2.xlsx]

## Sheet: Sheet1
Supplementary table S2: Primers used in this study.
Primer	Victor	Restriction Enzyme cutting site	sequence (5'-3')
IvIAA4a	pCAMBIA1300	Kpn I	GGACGAGCTCGGTACCATGGATAGTTTTCTGGGTCATG
		BamH I	ACCATGTCGACTCTAGAGGATCCTGCACAACCCAAGCC
IvIAA4b		Kpn I	GGACGAGCTCGGTACCATGGAAATGGCTAGGACG
		BamH I	ACCATGTCGACTCTAGAGGATCCAAGACAACCCAAGCCCT
IvIAA14		Kpn I	GGACGAGCTCGGTACCATGGAAGTTGGCCTGAAAATG
		BamH I	ACCATGTCGACTCTAGAGGATCCGCACCTGCTCTTGCATTT
IvIAA16		Kpn I	GGACGAGCTCGGTACCATGGGTGCTGCAGAGG
		BamH I	ACCATGTCGACTCTAGAGGATCCGCTTCTGTTCTTGCACTTC
IvIAA18		Kpn I	GGACGAGCTCGGTACCATGGAGGGATATTCCAGAAAGCA
		BamH I	ACCATGTCGACTCTAGAGGATCCTGAAGCATCTGGTGTGAGC
IvIAA28		Kpn I	GGACGAGCTCGGTACCATGGAGGGATTTCCTCAGC
		BamH I	ACCATGTCGACTCTAGAGGATCCTCTTCCTGCTTTTGTTAGTGG
IvMYB77		Kpn I	GGACGAGCTCGGTACCATGGAAGCACTCAACAGG
		BamH I	ACCATGTCGACTCTAGAGGATCCATGAAACCCCGAGGAAG
IvIAA4a	pGBKT7	EcoR I	TATGGCCATGGAGGCCGAATTCATGGATAGTTTTCTGGGTCATGAGA
		BamH I	CGCTGCAGGTCGACGGATCCTGCACAACCCAAGCCT
IvIAA4b		EcoR I	TATGGCCATGGAGGCCGAATTCATGGAAATGGCTAGGACGGT
		BamH I	CGCTGCAGGTCGACGGATCCAAGACAACCCAAGCCCT
IvIAA14		EcoR I	TATGGCCATGGAGGCCGAATTCATGGAAGTTGGCCTGAAAATGA
		BamH I	CGCTGCAGGTCGACGGATCCGCACCTGCTCTTGCATTT
IvIAA16		EcoR I	TATGGCCATGGAGGCCGAATTCATGGGTGCTGCAGAGG
		BamH I	CGCTGCAGGTCGACGGATCCGCTTCTGTTCTTGCACTTCTCC
IvIAA18		EcoR I	TATGGCCATGGAGGCCGAATTCATGGAGGGATATTCCAGAAAGCA
		BamH I	CGCTGCAGGTCGACGGATCCTGAAGCATCTGGTGTGAGC
IvIAA28		EcoR I	TATGGCCATGGAGGCCGAATTCATGGAGGGATTTCCTCAGCT
		BamH I	CGCTGCAGGTCGACGGATCCTCTTCCTGCTTTTGTTAGTGGTG
IvMYB77	pGADT7	EcoR I	CCATGGAGGCCAGTGAATTCATGGAAGCACTCAACAGGTG
		BamH I	AGCTCGAGCTCGATGGATCCATGAAACCCCGAGGAAGC
